# Supplementary material for: MicroRNA profiling associated with muscle growth in modern broilers compared to an unselected chicken breed
Source: BMC Genomics. 2018 Sep 17;19:683. doi: 10.1186/s12864-018-5061-7 (PMC6142689; doi:10.1186/s12864-018-5061-7)
Supplement: Supplementary file 1 — Read Per Million values of abundantly expressed miRNAs for indivial samples. (XLSX 22 kb) [file 12864_2018_5061_MOESM1_ESM.xlsx]

## Sheet: Abundant and DE miRNAs
			Reads Per Million								Reads Per Million											Log2(RPM)
MicroRNAs	BPR1	BPR2	BPR3	BPR4	BPR6	BPR7	Ave_RPM_BPR		PeM1	PeM4	PeM5	PeM8	PeM10	PeM16	Ave_RPM_PeM		BPR1	BPR2	BPR3	BPR4	BPR6	BPR7	PeM1	PeM4	PeM5	PeM8	PeM10	PeM16		Mean	Log2FoldChange	P-value
gga-miR-2131-5p	836.12	1180.02	963.546	866.873	793.651	922.509	927.12		3234.75	2844.14	2979.15	2791.88	1646.77	1535.09	2505.3		9.70757	10.2046	9.91221	9.75968	9.63236	9.84942	11.6594	11.4738	11.5407	11.447	10.6854	10.5841		10.538	1.38744	5.71907e-05
gga-miR-221-5p	3971.57	2491.15	1525.61	3591.33	3015.87	1845.02	2740.09		8086.88	6257.11	8275.41	7106.6	5763.69	3508.77	6499.74		11.9555	11.2826	10.5752	11.8103	11.5584	10.8494	12.9814	12.6113	13.0146	12.7949	12.4928	11.7768		11.9753	1.2734	0.00134923
gga-miR-126-3p	49122.1	43922.9	33001.4	51764.7	70317.5	47970.5	49349.8		71395.6	71956.8	77126.8	68781.7	70193.5	69846.5	71550.1		15.5841	15.4227	15.0102	15.6597	16.1016	15.5499	16.1235	16.1348	16.2349	16.0697	16.099	16.0919		15.8402	0.570979	0.00294411
gga-miR-146b-5p	627.09	524.453	722.659	743.034	1111.11	553.506	713.642		1617.38	1706.48	662.032	2538.07	1440.92	3399.12	1894		9.29253	9.03467	9.49717	9.53728	10.1178	9.11246	10.6594	10.7368	9.37076	11.3095	10.4928	11.7309		10.0743	1.28473	0.0055968
gga-miR-10a-5p	1254.18	2097.81	1686.2	2476.78	2698.41	4243.54	2409.49		5083.18	2844.14	4634.23	5076.14	4734.46	4385.97	4459.69		10.2925	11.0347	10.7196	11.2743	11.3979	12.0511	12.3115	11.4738	12.1781	12.3095	12.209	12.0987		11.6125	0.968437	0.0058857
gga-miR-206	33653.8	32778.3	36133	27120.7	33015.9	27859.8	31760.2		25878	18771.3	16550.8	19543.1	27789.2	31907.9	23406.7		15.0385	15.0005	15.141	14.7271	15.0109	14.7659	14.6594	14.1962	14.0146	14.2544	14.7622	14.9616		14.711	-0.472551	0.0173013
gga-let-7b	30518.4	27702.3	28718.9	22291	27936.5	22693.7	26643.5		30648.5	30716.7	29460.4	33248.7	38493.2	28289.5	31809.5		14.8974	14.7577	14.8097	14.4442	14.7699	14.47	14.9035	14.9067	14.8465	15.021	15.2323	14.788		14.8206	0.258199	0.0279022
gga-miR-125b-5p	6897.99	7866.79	5781.27	8173.38	10793.7	9594.1	8184.53		12245.8	11945.4	21185	10406.1	7822.15	12500	12684.1		12.752	12.9416	12.4972	12.9967	13.3979	13.2279	13.58	13.5442	14.3708	13.3451	12.9333	13.6096		13.2664	0.594971	0.0284123
gga-miR-146c-5p	14632.1	10489.1	6985.71	15356	15396.8	10147.6	12167.9		15942.7	15927.2	15888.8	15989.8	12968.3	25328.9	17007.6		13.8368	13.3566	12.7702	13.9065	13.9103	13.3089	13.9606	13.9592	13.9557	13.9649	13.6627	14.6285		13.7684	0.507042	0.0496513
gga-miR-10b-5p	3344.48	4195.62	4014.77	4334.36	7936.51	6457.56	5047.22		12245.8	4266.21	10261.5	7106.6	4322.77	10087.7	8048.44		11.7076	12.0347	11.9711	12.0816	12.9543	12.6568	13.58	12.0587	13.325	12.7949	12.0777	13.3003		12.5452	0.621781	0.0900194
gga-let-7f-5p	20903	17962.5	22803.9	21176.5	15873	19926.2	19774.2		21950.1	15073.9	11916.6	17258.9	17291.1	17543.9	16839.1		14.3514	14.1327	14.477	14.3702	13.9543	14.2824	14.4219	13.8798	13.5407	14.0751	14.0777	14.0987		14.1385	-0.245683	0.113289
gga-miR-16-5p	3344.48	4982.3	3452.71	4086.69	3968.25	4797.05	4105.25		6931.61	7110.35	5627.28	4314.72	4116.92	3508.77	5268.28		11.7076	12.2826	11.7535	11.9967	11.9543	12.2279	12.759	12.7957	12.4582	12.0751	12.0074	11.7768		12.1496	0.324907	0.130914
gga-miR-2954	2090.3	1966.7	1927.09	2105.26	1746.03	2029.52	1977.48		693.161	2275.31	2317.11	507.614	1029.23	2302.63	1520.84		11.0295	10.9416	10.9122	11.0398	10.7699	10.9869	9.43705	11.1518	11.1781	8.98759	10.0073	11.1691		10.6342	-0.624803	0.151309
gga-miR-26a-5p	6479.93	7211.22	9715.75	7678.02	10158.7	12546.1	8964.96		6931.61	7963.6	5958.29	6598.98	9880.61	6469.3	7300.4		12.6618	12.816	13.2461	12.9065	13.3104	13.615	12.759	12.9592	12.5407	12.688	13.2704	12.6594		12.9527	-0.279857	0.153973
gga-miR-24-3p	4389.63	5637.86	5058.62	5572.76	4920.64	4428.04	5001.26		3696.86	4835.04	6289.31	4060.91	3499.38	3947.37	4388.15		12.0999	12.4609	12.3045	12.4442	12.2646	12.1125	11.8521	12.2393	12.6187	11.9876	11.7729	11.9467		12.1753	-0.211562	0.16825
gga-miR-181a-5p	35117.1	26616	31074.4	31331.3	25555.6	27490.8	29530.8		24953.8	27872.6	27143.3	22588.8	26760	31688.6	26834.5		15.0999	14.7	14.9234	14.9353	14.6413	14.7467	14.607	14.7666	14.7283	14.4633	14.7078	14.9517		14.7726	-0.137004	0.189818
gga-miR-133c-3p	6688.96	10620.2	7868.96	9907.12	12539.7	11623.6	9874.75		9704.25	12229.8	11916.6	10152.3	11321.5	10855.3	11030		12.7076	13.3745	12.942	13.2743	13.6142	13.5048	13.2444	13.5781	13.5407	13.3095	13.4668	13.4061		13.3302	0.188054	0.242174
gga-miR-30a-5p	9406.35	9833.49	6905.41	7058.82	10317.5	14575.6	9682.86		10859.5	12229.8	12247.6	9390.86	8645.53	12171.1	10924.1		13.1994	13.2635	12.7535	12.7852	13.3328	13.8313	13.4067	13.5781	13.5802	13.197	13.0777	13.5712		13.2981	0.20754	0.288852
gga-miR-222a	11078.6	7211.22	12927.6	11517	10634.9	6826.57	10032.7		9704.25	9385.67	17212.8	17512.7	9263.07	10197.4	12212.6		13.4355	12.816	13.6582	13.4915	13.3765	12.7369	13.2444	13.1962	14.0712	14.0961	13.1773	13.3159		13.3846	0.264419	0.292978
gga-miR-221-3p	3553.51	2622.26	4255.66	3467.49	1111.11	2952.03	2993.68		3927.91	3412.97	2648.13	4314.72	3087.69	3728.07	3519.92		11.795	11.3566	12.0552	11.7597	10.1178	11.5275	11.9395	11.7368	11.3708	12.0751	11.5923	11.8642		11.5992	0.327824	0.29944
gga-miR-17-5p	64381.3	53231.9	57090	58452	60474.8	54609.2	58039.9		38354.9	41808.9	75802.7	64974.6	48579.7	50327.2	53308		15.9744	15.7	15.8009	15.835	15.884	15.7369	15.2271	15.3515	16.21	15.9876	15.5681	15.619		15.7412	-0.161311	0.332359
gga-miR-30c-5p	199833	177527	160029	210526	192857	180443	186869		169593	165529	198610	169543	172087	197039	178734		17.6084	17.4377	17.288	17.6836	17.5572	17.4612	17.3717	17.3367	17.5996	17.3713	17.3928	17.5881		17.4747	-0.0626438	0.422744
gga-miR-451	3762.54	2753.38	2248.27	14860.7	4603.18	1291.51	4919.93		3003.7	2844.14	2648.13	3299.49	3087.69	2192.98	2846.02		11.8775	11.427	11.1346	13.8592	12.1684	10.3348	11.5525	11.4738	11.3708	11.688	11.5923	11.0987		11.6315	-0.337579	0.510081
gga-miR-30d	15259.2	13111.3	12686.7	19938.1	18095.2	19557.2	16441.3		21488	13083	18536.9	13451.8	12556.6	12171.1	15214.6		13.8974	13.6785	13.631	14.2832	14.1433	14.2554	14.3912	13.6754	14.1781	13.7155	13.6162	13.5712		13.9197	-0.123553	0.512934
gga-miR-199-5p	9824.42	6424.54	5138.91	11021.7	8412.7	9040.59	8310.47		9935.31	7110.35	13571.7	6091.37	6381.23	2850.88	7656.8		13.2622	12.6494	12.3272	13.4281	13.0384	13.1422	13.2783	12.7957	13.7283	12.5726	12.6396	11.4772		12.8616	-0.225945	0.537
gga-let-7c-5p	16722.4	18580.6	16648	15479.9	11904.8	13468.6	15467.4		18334.9	16211.6	12909.6	14720.8	19967.1	15679.8	16304		14.0295	14.1815	14.0231	13.9181	13.5393	13.7173	14.1623	13.9847	13.6562	13.8456	14.2853	13.9366		13.94	0.0769974	0.573884
gga-miR-22-3p	1881.27	2097.81	1365.02	1857.59	2698.41	2029.52	1988.27		2541.59	5972.7	2979.15	1776.65	823.384	2192.98	2714.41		10.8775	11.0347	10.4147	10.8592	11.3979	10.9869	11.3115	12.5442	11.5407	10.7949	9.68542	11.0987		11.0455	0.234085	0.575322
gga-miR-193a-3p	14214	9833.49	5219.21	13374.6	10634.9	14944.6	11370.2		9704.25	7963.6	19530	8121.83	11939.1	4605.26	10310.7		13.795	13.2635	12.3496	13.7072	13.3765	13.8673	13.2444	12.9592	14.2534	12.9876	13.5434	12.1691		13.293	-0.200356	0.594623
gga-miR-128-3p	1045.15	786.679	642.364	1486.07	2222.22	1476.02	1276.42		2079.48	1137.66	662.032	2284.26	1646.77	986.842	1466.17		10.0295	9.61963	9.32725	10.5373	11.1178	10.5275	11.022	10.1518	9.37076	11.1575	10.6854	9.94668		10.2911	0.195881	0.626193
gga-miR-133a-5p	7107.02	7604.56	5620.68	7182.66	6031.75	4243.54	6298.37		5083.18	4266.21	4634.23	7106.6	9263.07	6030.7	6064		12.795	12.8926	12.4565	12.8103	12.5584	12.0511	12.3115	12.0587	12.1781	12.7949	13.1773	12.5581		12.5536	-0.0808714	0.713336
gga-miR-21-5p	3553.51	2491.15	4175.36	5077.4	3650.79	2029.52	3496.29		5083.18	2275.31	2317.11	5837.56	3911.07	3399.12	3803.89		11.795	11.2826	12.0277	12.3099	11.834	10.9869	12.3115	11.1518	11.1781	12.5112	11.9333	11.7309		11.7544	0.0968035	0.757257
gga-miR-20a-5p	4807.69	3933.39	2408.86	3467.49	3174.6	2583.03	3395.85		4158.97	2559.73	2979.15	4822.34	3911.07	2741.23	3528.75		12.2311	11.9416	11.2341	11.7597	11.6324	11.3348	12.022	11.3218	11.5407	12.2355	11.9333	11.4206		11.7173	0.0567048	0.796644
gga-let-7g-5p	3059.44	2622.26	2630.06	3715.17	4761.9	1476.02	3044.14		2772.64	1706.48	2317.11	5051.97	3293.54	4102.17	3207.32		11.5791	11.3566	11.3609	11.8592	12.2173	10.5275	11.437	10.7368	11.1781	12.3026	11.6854	12.0022		11.5202	0.0736066	0.827158
gga-miR-301b-3p	4807.69	3802.28	2328.57	5696.59	8095.24	3874.54	4767.49		5314.23	5403.87	8606.42	3299.49	3293.54	2083.33	4666.81		12.2311	11.8926	11.1852	12.4759	12.9829	11.9198	12.3756	12.3998	13.0712	11.688	11.6854	11.0247		12.0777	-0.0738015	0.851624
gga-miR-103-3p	2926.42	2884.49	2087.68	3343.65	2539.68	3136.53	2819.74		4390.02	1422.07	4965.24	3299.49	2470.15	1425.44	2995.4		11.5149	11.4941	11.0277	11.7072	11.3104	11.615	12.1	10.4738	12.2776	11.688	11.2704	10.4772		11.413	-0.0637107	0.852925
gga-miR-148a-3p	6688.96	6949	4335.96	5077.4	10158.7	7011.07	6703.52		10166.4	8248.01	6289.31	5329.95	5969.53	4824.56	6804.62		12.7076	12.7626	12.0821	12.3099	13.3104	12.7754	13.3115	13.0098	12.6187	12.3799	12.5434	12.2362		12.6706	0.0252511	0.918161
gga-miR-1a-3p	328386	331585	375060	305139	305238	364207	334936		338956	387656	268123	342640	357143	333114	337939		18.325	18.339	18.5168	18.2191	18.2196	18.4744	18.3707	18.5644	18.0325	18.3863	18.4461	18.3457		18.3533	0.00865402	0.924134
gga-miR-1454	836.12	1835.58	1365.02	1486.07	1904.76	1845.02	1545.43		1155.27	1706.48	1324.07	1269.04	2058.46	1644.74	1526.34		9.70757	10.842	10.4147	10.5373	10.8954	10.8494	10.174	10.7368	10.3708	10.3095	11.0073	10.6836		10.544	0.00594875	0.979403
